# Supplementary material for: Evaluation of residue management practices on barley residue decomposition
Source: PLoS One. 2020 May 13;15(5):e0232896. doi: 10.1371/journal.pone.0232896 (PMC7219745; doi:10.1371/journal.pone.0232896)
Supplement: S1 Data — (XLSX) [file pone.0232896.s001.xlsx]

## Sheet: Soil Properties
This datasheet pertains to the Table 1
Soil Type	Replication	%sand	%Silt	%Clay	Sand (g/kg)	Average	SD	SE	Silt (g/kg)	Average	SD	SE	Clay (g/kg)	Average	SD	SE	Texture	pH	Average	SD	SE	EC	Average	SD	SE	SOM (%)	OM (g/kg)	Average	SD	SE	TN (g/kg)	Average	SD	SE
Sand	1	90	6.67	3.33	900	898.2	8.44512	4.87579	66.7	57.4	26.2177	15.1368	33.3	44.7667	19.0014	10.9705	Sand	8.1	8.12333	0.0251661	0.0145297	96.24	101.78	5.25749	3.03541	0.8	8	9	1	0.57735	0.49	0.463333	0.0251661	0.0145297
Sand	2	90.56	2.78	6.67	905.6				27.8				66.7				Sand	8.12				106.7				0.9	9				0.46
Sand	3	88.9	7.77	3.43	889				77.7				34.3				Sand	8.15				102.4				1	10				0.44
Sandy Loam	1	66.68	23.33	10	666.8	661.233	9.72848	5.61674	233.3	238.833	9.67075	5.58341	100	99.9667	0.057735	0.0333333	Sandy Loam	8.42	8.43	0.0360555	0.0208167	159.6	148.033	10.289	5.94035	1.4	14	15	1	0.57735	0.72	0.69	0.03	0.0173205
Sandy Loam	2	66.69	23.32	9.99	666.9				233.2				99.9				Sandy Loam	8.47				144.6				1.5	15				0.66
Sandy Loam	3	65	25	10	650				250				100				Sandy Loam	8.4				139.9				1.6	16				0.69

## Sheet: Residue Characteristics
This datasheet pertains to the Table 2
Residue	Replications	%N	Total N (g/kg)	Average	SD	SE	%C	Total C (g/kg)	Average	SD	SE	C/N	Average	SD	SE	Cellulose (g/kg)	Average	SD	SE	Hemi-Cellulose (g/kg)	Average	SD	SE	Lignin (g/kg)	Average	SD	SE	Ash (g/kg)	Average	SD	SE
Barley-HARRINGTON TISSUE	1	0.464	46.4	45.725	2.86865	0.907148	38.793	3879.3	3875.2	15.4115	4.87353	83.6056	85.0008	5.35463	1.69328	486	446.75	32.3458	16.1729	691	670	31.728	15.864	61.1	64.025	3.07395	1.53697	110	119.5	15.7586	7.8793
Barley-HARRINGTON TISSUE	2	0.425	42.5				38.897	3889.7				91.5224				450				679				67.2				111
Barley-HARRINGTON TISSUE	3	0.447	44.7				38.534	3853.4				86.2058				444				687				66.1				114
Barley-HARRINGTON TISSUE	4	0.493	49.3				38.784	3878.4				78.6694				407				623				61.7				143

## Sheet: CO2-C Released
This datasheet pertains to the Table 3, Figure 1, and Figure 3
			Day 1	Day 2	Day 3	Day 4	Day 5	Day 6	Day 7	Day 8	Day 9	Day 10	Day 11	Day 12	Day 13	Day 14	Day 15	Day 16	Day 17	Day 18	Day 19	Day 20	Day 21	Day 22	Day 23	Day 24	Day 25	Day 26	Day 27	Day 28	Day 29	Day 30	Day 31	Day 32	Day 33	Day 34	Day 35	Day 36	Day 37	Day 38	Day 39	Day 40	Day 41	Day 42	Day 43	Day 44	Day 45	Day 46	Day 47
			1	2	3	4	5	6	7	8	9	10	11	12	13	14	15	16	17	18	19	20	21	22	23	24	25	26	27	28	29	30	31	32	33	34	35	36	37	38	39	40	41	42	43	44	45	46	47
			CO2-C Released (g/kg)
Residue management	Residue size	Soil type	Avg values	Avg values	Avg values	Avg values	Avg values	Avg values	Avg values	Avg values	Avg values	Avg values	Avg values	Avg values	Avg values	Avg values	Avg values	Avg values	Avg values	Avg values	Avg values	Avg values	Avg values	Avg values	Avg values	Avg values	Avg values	Avg values	Avg values	Avg values	Avg values		Avg values		Avg values		Avg values		Avg values		Avg values			Avg values			Avg values
Surface	Chopped	Sandy Loam	1.42496	2.97052	4.68927	5.09703	5.14804	4.6448	3.53623	4.70589	4.25645	4.16139	4.01314	3.53132	3.38246	3.23741	3.12	2.83272	2.69418	2.57381	2.42348	2.42397	2.27487	2.25276	2.17784	1.80324	1.68153	2.02972	1.90174	1.83321	1.77401	1.45628	1.45628	1.25393	1.25393	1.32167	1.32167	1.06405	1.06405	0.906043	0.906043	0.840007	0.840007	0.840007	0.838205	0.838205	0.838205	0.577745	0.577745
Surface	Chopped	Sand	1.68386	3.17932	5.02677	5.06338	4.65303	4.73987	3.6168	4.23025	4.01981	3.40764	2.77876	3.09236	3.15181	2.75583	2.66777	2.66716	2.74896	2.73827	2.86072	2.88516	2.84033	2.74564	2.56215	2.05404	2.03156	2.14001	1.80472	1.77524	1.60747	1.31098	1.31098	1.06037	1.06037	1.12998	1.12998	1.00663	1.00663	0.863424	0.863424	0.733399	0.733399	0.733399	0.727271	0.727271	0.727271	0.529927	0.529927
Surface	Sieved	Sandy Loam	1.66003	6.23213	5.78949	4.57897	4.17899	4.01658	2.75141	3.8459	3.81651	4.98968	5.65058	5.1098	4.08032	3.32842	2.83812	2.32056	2.01326	1.87079	1.72267	1.64431	1.44363	1.39204	1.28801	1.07222	1.04851	1.15131	1.03955	0.991648	0.961189	0.805944	0.805944	0.752641	0.752641	0.797347	0.797347	0.738148	0.738148	0.647752	0.647752	0.56096	0.56096	0.56096	0.605339	0.605339	0.605339	0.399288	0.399288
Surface	Sieved	Sand	1.71702	6.04372	5.95677	4.76345	4.36342	4.41268	2.54679	3.55081	3.49034	3.48023	3.10522	3.09605	3.10317	2.93785	2.87448	2.82338	2.91476	2.79612	2.74797	2.65193	2.40703	2.38934	2.20511	1.53525	1.56583	1.53721	1.46279	1.37362	1.24932	1.04164	1.04164	0.894559	0.894559	0.941701	0.941701	0.866433	0.866433	0.777573	0.777573	0.619913	0.619913	0.619913	0.624103	0.624103	0.624103	0.432162	0.432162
Incorporated	Chopped	Sandy Loam	3.99091	4.52248	5.26848	4.69835	4.34111	4.01179	2.81405	3.45755	3.50774	3.3014	3.2169	2.8633	2.9182	2.72451	2.55146	2.32646	2.23655	2.12429	2.11029	2.05625	1.90715	1.87362	1.7578	1.46721	1.5452	1.634	1.51412	1.50897	1.41071	1.22525	1.22525	1.03156	1.03156	1.16802	1.16802	1.09095	1.09095	0.980103	0.980103	0.845902	0.845902	0.845902	0.831327	0.831327	0.831327	0.63547	0.63547
Incorporated	Chopped	Sand	4.45763	5.3127	5.65979	5.02874	4.71457	4.04569	2.63965	3.86547	3.53787	3.11471	2.68259	2.77254	2.75166	2.5635	2.71346	2.60084	2.7379	2.71727	2.81061	2.7831	2.63547	2.61189	2.43724	1.7578	1.57099	1.76861	1.62122	1.49742	1.33112	1.14517	1.14517	0.944117	0.944117	0.99697	0.99697	0.939388	0.939388	0.781995	0.781995	0.634652	0.634652	0.634652	0.640806	0.640806	0.640806	0.422091	0.422091
Incorporated	Sieved	Sandy Loam	8.21272	4.95063	3.63768	3.15303	3.04192	2.94547	1.87079	2.59461	2.65438	2.26161	2.28691	1.91083	1.80693	1.88737	1.70142	1.36993	1.22845	1.16409	1.03513	1.01793	0.854827	0.826087	0.785802	0.678703	0.751904	0.708425	0.634242	0.652665	0.587571	0.5366	0.5366	0.477033	0.477033	0.541268	0.541268	0.512466	0.512466	0.466839	0.466839	0.418734	0.418734	0.418734	0.445795	0.445795	0.445795	0.321543	0.321543
Incorporated	Sieved	Sand	8.22329	4.48514	3.71064	2.7325	2.47249	2.09359	0.987472	1.69082	1.78179	1.76099	1.58016	2.06509	2.3434	2.14161	2.22157	2.00172	1.90739	1.85949	1.61164	1.39843	1.35028	1.28691	1.05036	0.921395	0.959715	1.10391	1.04937	1.04864	1.02162	0.896831	0.896831	0.780337	0.780337	0.881274	0.881274	0.814849	0.814849	0.650823	0.650823	0.479162	0.479162	0.479162	0.478193	0.478193	0.478193	0.292148	0.292148
Residue management	Residue size	Soil type	SE	SE	SE	SE	SE	SE	SE	SE	SE	SE	SE	SE	SE	SE	SE	SE	SE	SE	SE	SE	SE	SE	SE	SE	SE	SE	SE	SE	SE	SE	SE	SE	SE	SE	SE	SE	SE	SE	SE	SE	SE	SE	SE	SE	SE	SE	SE
Surface	Chopped	Sandy Loam	0.0258654	0.0115893	0.130816	0.0860149	0.346522	0.216258	0.0709189	0.119679	0.0533905	0.0699878	0.100084	0.0575617	0.0281616	0.0619317	0.053166	0.0385114	0.0292653	0.026053	0.0389813	0.0187723	0.0286072	0.0449902	0.053197	0.0546001	0.103087	0.0547603	0.0732576	0.0734677	0.0554343	0.0726189	0.0726189	0.0396269	0.0396269	0.0384327	0.0384327	0.185819	0.185819	0.135138	0.135138	0.0417995	0.0417995	0.0417995	0.0497811	0.0497811	0.0497811	0.0324543	0.0324543
Surface	Chopped	Sand	0.0472112	0.0802278	0.0887176	0.0520678	0.0857199	0.178916	0.131428	0.120861	0.158725	0.173965	0.152145	0.025234	0.131653	0.0370698	0.0322109	0.0325996	0.0260872	0.0440098	0.0553303	0.0560847	0.0504125	0.0425832	0.0349758	0.0697837	0.0841303	0.115605	0.128943	0.0965223	0.0876408	0.15988	0.15988	0.0782572	0.0782572	0.120194	0.120194	0.0936939	0.0936939	0.0870484	0.0870484	0.126014	0.126014	0.126014	0.0918684	0.0918684	0.0918684	0.0939905	0.0939905
Surface	Sieved	Sandy Loam	0.0518065	0.111139	0.104804	0.0609131	0.0675722	0.086723	0.0682606	0.0408633	0.110657	0.0728692	0.128198	0.120033	0.0385764	0.00905179	0.0584152	0.0683888	0.0448253	0.0355195	0.0288878	0.0247323	0.024256	0.0411703	0.0445938	0.0220772	0.0712661	0.0320712	0.0315761	0.0167324	0.0369779	0.052055	0.052055	0.0443549	0.0443549	0.0546407	0.0546407	0.0719185	0.0719185	0.0389162	0.0389162	0.0473866	0.0473866	0.0473866	0.0418917	0.0418917	0.0418917	0.0368278	0.0368278
Surface	Sieved	Sand	0.0156082	0.13437	0.140975	0.0106053	0.0438209	0.401395	0.129257	0.0538119	0.0658441	0.0954021	0.074476	0.0219896	0.0329433	0.0745464	0.0140992	0.058359	0.0468344	0.0388858	0.0572581	0.0411444	0.0522666	0.0520722	0.0667938	0.0158136	0.0244167	0.0207104	0.0137872	0.00445209	0.0201234	0.0404317	0.0404317	0.0483863	0.0483863	0.0370223	0.0370223	0.029118	0.029118	0.0330272	0.0330272	0.0614818	0.0614818	0.0614818	0.0913305	0.0913305	0.0913305	0.0230889	0.0230889
Incorporated	Chopped	Sandy Loam	0.278837	0.216861	0.0389369	0.102673	0.0769494	0.0370814	0.0488033	0.103661	0.0782311	0.0551362	0.131824	0.044881	0.109654	0.0592734	0.0461246	0.0181084	0.0367089	0.0432979	0.0467303	0.0514264	0.064706	0.0624985	0.0576317	0.0487767	0.0438944	0.042269	0.0399651	0.0306454	0.0125075	0.0205484	0.0205484	0.0308029	0.0308029	0.0207326	0.0207326	0.0012415	0.0012415	0.0227722	0.0227722	0.0211058	0.0211058	0.0211058	0.0262721	0.0262721	0.0262721	0.0362795	0.0362795
Incorporated	Chopped	Sand	0.18273	0.0861689	0.0741888	0.0916112	0.146109	0.104797	0.0772453	0.169098	0.0956157	0.0501449	0.0643303	0.0497498	0.0530984	0.059939	0.0883306	0.0847802	0.120251	0.104839	0.10951	0.0925623	0.04375	0.0324712	0.0164599	0.0582186	0.0970396	0.0683909	0.0661154	0.0615141	0.0515964	0.0639896	0.0639896	0.0470938	0.0470938	0.0586367	0.0586367	0.0524601	0.0524601	0.029031	0.029031	0.0299609	0.0299609	0.0299609	0.032992	0.032992	0.032992	0.0723837	0.0723837
Incorporated	Sieved	Sandy Loam	0.0128909	0.0836237	0.0293704	0.200399	0.0454096	0.273359	0.0313857	0.0386696	0.120852	0.00569559	0.0403839	0.0367027	0.0420832	0.0661915	0.0452021	0.0520146	0.0322075	0.026237	0.0315943	0.0208877	0.01868	0.0298858	0.0454197	0.0133627	0.030143	0.00378016	0.0186739	0.0101472	0.0157039	0.038951	0.038951	0.0393784	0.0393784	0.0268534	0.0268534	0.0315676	0.0315676	0.0149886	0.0149886	0.0293635	0.0293635	0.0293635	0.0655362	0.0655362	0.0655362	0.0329992	0.0329992
Incorporated	Sieved	Sand	0.111883	0.082494	0.161685	0.15164	0.0385837	0.107781	0.0547545	0.0529963	0.145855	0.053599	0.0760549	0.0730903	0.0342241	0.0342786	0.0235436	0.0377856	0.0162573	0.115576	0.0239692	0.0444296	0.0142637	0.0311729	0.00848671	0.0217406	0.0491474	0.0285194	0.0325819	0.021899	0.0239404	0.0491585	0.0491585	0.0591566	0.0591566	0.0265785	0.0265785	0.0249697	0.0249697	0.0212039	0.0212039	0.0256653	0.0256653	0.0256653	0.0399166	0.0399166	0.0399166	0.014952	0.014952
[truncated: 3 more columns]

## Sheet: Cumulative CO2-C Released
This datasheet pertains to the Table 3, Figure 2, and Figure 3
			Day 1	Day 2	Day 3	Day 4	Day 5	Day 6	Day 7	Day 8	Day 9	Day 10	Day 11	Day 12	Day 13	Day 14	Day 15	Day 16	Day 17	Day 18	Day 19	Day 20	Day 21	Day 22	Day 23	Day 24	Day 25	Day 26	Day 27	Day 28	Day 29	Day 31	Day 33	Day 35	Day 37	Day 39	Day 42	Day 45	Day 48	Day 50
			1	2	3	4	5	6	7	8	9	10	11	12	13	14	15	16	17	18	19	20	21	22	23	24	25	26	27	28	29	31	33	35	37	39	42	45	48	50
			Cumulative CO2-C Released (g/kg)
Residue management	Residue size	Soil type	Avg values	Avg values	Avg values	Avg values	Avg values	Avg values	Avg values	Avg values	Avg values	Avg values	Avg values	Avg values	Avg values	Avg values	Avg values	Avg values	Avg values	Avg values	Avg values	Avg values	Avg values	Avg values	Avg values	Avg values	Avg values	Avg values	Avg values	Avg values	Avg values	Avg values	Avg values	Avg values	Avg values	Avg values	Avg values	Avg values	Avg values	Avg values
Surface	Chopped	Sandy Loam	1.42496	4.39548	9.08475	14.1818	19.3298	23.9746	27.5108	32.2167	36.4732	40.6346	44.6477	48.179	51.5615	54.7989	57.9189	60.7516	63.4458	66.0196	68.4431	70.8671	73.1419	75.3947	77.5725	79.3758	81.0573	83.087	84.9888	86.822	88.596	91.5086	94.0164	96.6597	98.7878	100.6	103.12	105.635	107.368	108.654
Surface	Chopped	Sand	1.68386	4.86318	9.88995	14.9533	19.6064	24.3462	27.963	32.1933	36.2131	39.6207	42.3995	45.4919	48.6437	51.3995	54.0673	56.7344	59.4834	62.2216	65.0824	67.9675	70.8079	73.5535	76.1157	78.1697	80.2013	82.3413	84.146	85.9212	87.5287	90.1507	92.2714	94.5314	96.5446	98.2715	100.472	102.653	104.243	105.379
Surface	Sieved	Sandy Loam	1.66003	7.89216	13.6817	18.2606	22.4396	26.4562	29.2076	33.0535	36.87	41.8597	47.5103	52.6201	56.7004	60.0288	62.8669	65.1875	67.2008	69.0716	70.7942	72.4385	73.8822	75.2742	76.5622	77.6344	78.683	79.8343	80.8738	81.8655	82.8267	84.4385	85.9438	87.5385	89.0148	90.3103	91.9932	93.8092	95.0071	95.9498
Surface	Sieved	Sand	1.71702	7.76075	13.7175	18.481	22.8444	27.2571	29.8039	33.3547	36.845	40.3252	43.4304	46.5265	49.6297	52.5675	55.442	58.2654	61.1801	63.9763	66.7242	69.3762	71.7832	74.1725	76.3776	77.9129	79.4787	81.0159	82.4787	83.8523	85.1017	87.1849	88.974	90.8574	92.5903	94.1455	96.0052	97.8775	99.174	100.102
Incorporated	Chopped	Sandy Loam	3.99091	8.51339	13.7819	18.4802	22.8213	26.8331	29.6472	33.1047	36.6125	39.9139	43.1308	45.9941	48.9123	51.6368	54.1882	56.5147	58.7512	60.8755	62.9858	65.0421	66.9492	68.8229	70.5807	72.0479	73.5931	75.2271	76.7412	78.2501	79.6609	82.1114	84.1745	86.5105	88.6924	90.6526	93.1903	95.6843	97.5907	99.0604
Incorporated	Chopped	Sand	4.45763	9.77033	15.4301	20.4589	25.1734	29.2191	31.8588	35.7242	39.2621	42.3768	45.0594	47.8319	50.5836	53.1471	55.8606	58.4614	61.1993	63.9166	66.7272	69.5103	72.1457	74.7576	77.1949	78.9527	80.5237	82.2923	83.9135	85.4109	86.742	89.0324	90.9206	92.9146	94.7933	96.3573	98.2613	100.184	101.45	102.464
Incorporated	Sieved	Sandy Loam	8.21272	13.1634	16.801	19.9541	22.996	25.9415	27.8122	30.4069	33.0612	35.3229	37.6098	39.5206	41.3275	43.2149	44.9163	46.2863	47.5147	48.6788	49.7139	50.7318	51.5867	52.4128	53.1986	53.8773	54.6292	55.3376	55.9718	56.6245	57.2121	58.2853	59.2393	60.3219	61.3468	62.2805	63.5367	64.8741	65.8387	66.5633
Incorporated	Sieved	Sand	8.22329	12.7084	16.4191	19.1516	21.624	23.7176	24.7051	26.3959	28.1777	29.9387	31.5189	33.584	35.9274	38.069	40.2906	42.2923	44.1997	46.0592	47.6708	49.0692	50.4195	51.7064	52.7568	53.6782	54.6379	55.7418	56.7912	57.8398	58.8614	60.6551	62.2158	63.9783	65.608	66.9096	68.3471	69.7817	70.6582	71.2703
Residue management	Residue size	Soil type	SE	SE	SE	SE	SE	SE	SE	SE	SE	SE	SE	SE	SE	SE	SE	SE	SE	SE	SE	SE	SE	SE	SE	SE	SE	SE	SE	SE	SE	SE	SE	SE	SE	SE	SE	SE	SE	SE
Surface	Chopped	Sandy Loam	0.0258654	0.0265264	0.149374	0.225669	0.476127	0.628584	0.677285	0.795515	0.803114	0.840291	0.913826	0.946638	0.957613	1.00806	1.04664	1.04677	1.05892	1.08133	1.08152	1.09206	1.11597	1.15478	1.20407	1.24656	1.22515	1.27394	1.34402	1.41639	1.46995	1.53926	1.57565	1.60594	1.71346	1.78614	1.76127	1.7392	1.72251	1.70551
Surface	Chopped	Sand	0.0472112	0.120397	0.201357	0.192018	0.195322	0.217086	0.25008	0.220207	0.322346	0.370234	0.448924	0.448298	0.328874	0.310774	0.314799	0.28835	0.296401	0.321235	0.360459	0.392771	0.430153	0.46968	0.501186	0.433323	0.350924	0.239385	0.148148	0.0936497	0.106865	0.242437	0.302594	0.421342	0.512601	0.599453	0.725462	0.812913	0.906638	0.962717
Surface	Sieved	Sandy Loam	0.0518065	0.146956	0.149327	0.183842	0.235016	0.191802	0.2587	0.286126	0.368627	0.418099	0.504146	0.557506	0.554794	0.56034	0.513276	0.478274	0.446031	0.422355	0.409644	0.408201	0.399344	0.372759	0.347082	0.336093	0.363138	0.352179	0.357095	0.357692	0.365139	0.38958	0.427052	0.448994	0.495974	0.517884	0.551104	0.574454	0.596223	0.603076
Surface	Sieved	Sand	0.0156082	0.132715	0.210138	0.203166	0.201357	0.432087	0.5385	0.583635	0.630226	0.650281	0.722005	0.741196	0.771847	0.766168	0.757773	0.731546	0.691556	0.660534	0.620638	0.596293	0.556158	0.50622	0.451394	0.460503	0.469709	0.462929	0.472826	0.477263	0.495303	0.52998	0.574755	0.608819	0.612874	0.621473	0.627085	0.640244	0.647643	0.63705
Incorporated	Chopped	Sandy Loam	0.278837	0.492527	0.503776	0.476237	0.436915	0.420661	0.373364	0.358554	0.390555	0.429998	0.543791	0.584752	0.601986	0.633488	0.624195	0.619063	0.625449	0.627489	0.625225	0.615433	0.60978	0.59968	0.599983	0.596112	0.59062	0.605691	0.618398	0.635439	0.642266	0.656745	0.643046	0.656658	0.656845	0.651935	0.636949	0.61419	0.583719	0.561906
Incorporated	Chopped	Sand	0.18273	0.235811	0.298369	0.342902	0.466611	0.523752	0.561056	0.627329	0.674256	0.717581	0.761365	0.805983	0.850491	0.882193	0.960211	1.0061	1.08692	1.1646	1.24381	1.29861	1.33131	1.361	1.37292	1.34801	1.33654	1.31116	1.28448	1.2671	1.25346	1.24846	1.25827	1.25704	1.2587	1.27583	1.28069	1.31103	1.28081	1.28969
Incorporated	Sieved	Sandy Loam	0.0128909	0.0869994	0.0943976	0.200006	0.217228	0.362095	0.373355	0.394974	0.385294	0.383871	0.415531	0.430348	0.422724	0.410123	0.41877	0.439609	0.4479	0.470678	0.480703	0.488483	0.481667	0.462783	0.438541	0.447529	0.466167	0.462462	0.474129	0.474885	0.490232	0.520072	0.554327	0.580341	0.606473	0.615203	0.637036	0.64303	0.671389	0.687395
Incorporated	Sieved	Sand	0.111883	0.188545	0.347444	0.357769	0.380557	0.403523	0.431542	0.479605	0.425149	0.473444	0.50005	0.568424	0.591095	0.62336	0.637965	0.67113	0.678274	0.772016	0.79053	0.769262	0.779304	0.809304	0.805066	0.822288	0.863018	0.888127	0.920696	0.939222	0.961236	1.0048	1.05829	1.07708	1.09023	1.07896	1.08919	1.10602	1.11118	1.11963

## Sheet: Modeling Cumulative CO2-C 
This datasheet pertains to the Table 3, Table 4 and relevant supporting information
	Sand-Surface-Chopped					Sand-Surface-Sieved					Sand-Incorporated-Chopped					Sand-Incorporated-Sieved					Sandy Loam-Surface-Chopped					Sandy Loam-Surface-Sieved					Sandy Loam-Incorporated-Chopped					Sandy Loam-Incorporated-Sieved
Day	Cumulative CO2-C	Model CO2-C_Avg	Model CO2-C_LCI	Model CO2-C_UCI		Cumulative CO2-C	Model CO2-C_Avg	Model CO2-C_LCI	Model CO2-C_UCI		Cumulative CO2-C	Model CO2-C_Avg	Model CO2-C_LCI	Model CO2-C_UCI		Cumulative CO2-C	Model CO2-C_Avg	Model CO2-C_LCI	Model CO2-C_UCI		Cumulative CO2-C	Model CO2-C_Avg	Model CO2-C_LCI	Model CO2-C_UCI		Cumulative CO2-C	Model CO2-C_Avg	Model CO2-C_LCI	Model CO2-C_UCI		Cumulative CO2-C	Model CO2-C_Avg	Model CO2-C_LCI	Model CO2-C_UCI		Cumulative CO2-C	Model CO2-C_Avg	Model CO2-C_LCI	Model CO2-C_UCI
1	6.855	12.9658	12.3358	13.753		6.99	12.8083	12.0207	13.5956		18.147	12.9658	12.1783	13.9104		33.477	8.55042	8.07661	9.18195		5.801	13.4382	12.6508	14.2251		6.758	12.6508	11.7055	13.753		16.247	12.0727	11.3761	12.8115		33.434	8.55042	7.76065	9.33979
2	19.798	25.8258	24.5758	27.3868		31.594	25.5134	23.9504	27.0748		39.775	25.8258	24.2631	27.6989		51.736	17.0548	16.1121	18.3108		17.894	26.7626	25.2009	28.3228		32.129	25.2009	23.3248	27.3868		34.658	24.0536	22.6707	25.5196		53.588	17.0548	15.4834	18.6246
3	40.262	38.5807	36.7206	40.9026		55.844	38.1159	35.7898	40.4385		62.816	38.5807	36.2553	41.3666		66.842	25.5134	24.1068	27.3868		36.984	39.9743	37.6509	42.2941		55.698	37.6509	34.8584	40.9026		56.106	35.9434	33.8844	38.1252		68.397	25.5134	23.1683	27.8549
4	60.875	51.2314	48.7711	54.3013		75.236	50.6167	47.5395	53.6878		83.288	51.2314	48.1555	54.9145		77.966	33.9264	32.0607	36.4104		57.734	53.0741	50.0018	56.1403		74.339	50.0018	46.3069	54.3013		75.233	47.7428	45.0178	50.629		81.233	33.9264	30.8157	37.0308
5	79.8175	63.7789	60.728	67.5839		92.9995	63.0167	59.2003	66.8237		102.481	63.7789	59.9643	68.3438		88.0315	42.2941	39.9743	45.3818		78.6917	66.063	62.2542	69.8624		91.3517	62.2542	57.671	67.5839		92.9057	59.4525	56.0713	63.032		93.6167	42.2941	38.4258	46.1528
6	99.1135	76.2239	72.592	80.7515		110.963	75.3167	70.7728	79.847		118.951	76.2239	71.6827	81.6554		96.5545	50.6167	47.8475	54.3013		97.6007	78.9421	74.409	83.4615		107.703	74.409	68.9514	80.7515		109.238	71.0731	67.0457	75.3349		105.608	50.6167	45.9986	55.221
7	113.838	88.5672	84.3638	93.805		121.332	87.5175	82.2577	92.7589		129.697	88.5672	83.3111	94.8503		100.575	58.8946	55.6807	63.1692		111.997	91.7121	86.467	96.9388		118.904	86.467	80.1486	93.805		120.694	82.6054	77.9414	87.5385		113.224	58.8946	53.5344	64.236
8	131.059	100.81	96.0441	106.745		135.787	99.6198	93.6556	105.56		145.433	100.81	94.8503	107.93		107.458	67.1278	63.4741	71.9858		131.154	104.374	98.4288	110.295		134.561	98.4288	91.2632	106.745		134.769	94.0499	88.7591	99.6436		123.786	67.1278	61.0334	73.1979
9	147.423	112.952	107.634	119.574		149.996	111.624	104.967	118.252		159.836	112.952	106.301	120.894		114.712	75.3167	71.2278	80.7515		148.482	116.929	110.295	123.532		150.098	110.295	102.296	119.574		149.049	105.407	99.4992	111.651		134.592	75.3167	68.4957	82.1071
10	161.296	124.996	119.133	132.291		164.164	123.532	116.193	130.835		172.516	124.996	117.664	133.746		121.88	83.4615	78.9421	89.4664		165.423	129.377	122.067	136.651		170.411	122.067	113.247	132.291		162.489	116.679	110.162	123.562		143.799	83.4615	75.9215	90.9639
11	172.608	136.941	130.543	144.898		176.805	135.344	127.334	143.31		183.437	136.941	128.94	146.484		128.313	91.5625	86.6171	98.131		181.761	141.72	133.746	149.651		193.414	133.746	124.118	144.898		175.585	127.864	120.749	135.376		153.109	91.5625	83.3111	99.7686
12	185.197	148.788	141.865	157.396		189.409	147.061	138.391	155.678		194.724	148.788	140.129	159.111		136.72	99.6198	94.2531	106.745		196.137	153.959	145.331	162.536		214.216	145.331	134.908	157.396		187.242	138.965	131.26	147.095		160.888	99.6198	90.6645	108.521
13	198.028	160.539	153.099	169.785		202.042	158.683	149.364	167.941		205.926	160.539	151.232	171.628		146.26	107.634	101.85	115.31		209.907	166.094	156.824	175.304		230.827	156.824	145.619	169.785		199.122	149.981	141.696	158.72		168.244	107.634	97.982	117.223
14	209.247	172.194	164.245	182.068		214.002	170.211	160.254	180.098		216.362	172.194	162.251	184.034		154.979	115.604	109.409	123.825		223.086	178.126	168.225	187.959		244.377	168.225	156.251	182.068		210.213	160.913	152.057	170.25		175.928	115.604	105.264	125.873
15	220.108	183.753	175.304	194.244		225.704	181.646	171.061	192.152		227.408	183.753	173.184	196.332		164.023	123.532	116.929	132.291		235.788	190.057	179.535	200.5		255.931	179.535	166.805	194.244		220.6	171.762	162.343	181.688		182.854	123.532	112.51	134.472
16	230.966	195.219	186.278	206.314		237.198	192.989	181.787	204.102		237.996	195.219	184.034	208.522		172.172	131.417	124.411	140.708		247.32	201.886	190.756	212.929		265.378	190.756	177.28	206.314		230.071	182.529	172.556	193.034		188.431	131.417	119.721	143.021
17	242.157	206.59	197.167	218.28		249.064	204.24	192.431	215.95		249.142	206.59	194.801	220.606		179.937	139.26	131.854	149.076		258.288	213.616	201.886	225.246		273.574	201.886	187.679	218.28		239.176	193.213	182.696	204.287		193.432	139.26	126.896	151.52
18	253.304	217.869	207.971	230.142		260.447	215.401	202.995	227.696		260.204	217.869	205.485	232.583		187.507	147.061	139.26	157.396		268.766	225.246	212.929	237.453		281.19	212.929	198.001	230.142		247.824	203.817	192.763	215.45		198.171	147.061	134.036	159.968
19	264.95	229.056	218.691	241.901		271.634	226.472	213.478	239.342		271.646	229.056	216.087	244.456		194.068	154.819	146.628	165.668		278.632	236.778	223.883	249.551		288.203	223.883	208.247	241.901		256.415	214.34	202.758	226.523		202.385	154.819	141.142	168.367
20	276.696	240.151	229.327	253.559		282.43	237.453	223.883	250.888		282.976	240.151	226.608	256.225		199.761	162.536	153.959	173.891		288.5	248.212	234.75	261.54		294.897	234.75	218.417	253.559		264.786	224.783	212.681	237.507		206.529	162.536	148.213	176.716
21	288.259	251.155	239.881	265.116		292.229	248.346	234.209	262.335		293.705	251.155	237.048	267.89		205.258	170.211	161.252	182.068		297.761	259.549	245.53	273.422		300.774	245.53	228.512	265.116		272.55	235.146	222.533	248.402		210.009	170.211	155.249	185.016
22	299.436	262.07	250.353	276.572		301.956	259.151	244.456	273.684		304.338	262.07	247.408	279.453		210.497	177.844	168.509	190.197		306.932	270.79	256.225	285.197		306.441	256.225	238.533	276.572		280.178	245.431	232.315	259.209		213.372	177.844	162.251	193.268
23	309.867	272.896	260.744	287.929		310.933	269.868	254.626	284.936		314.26	272.896	257.688	290.915		214.773	185.437	175.728	198.279		315.798	281.937	266.834	296.867		311.685	266.834	248.48	287.929		287.334	255.637	242.027	269.929		216.571	185.437	169.218	201.471
24	318.229	283.633	271.054	299.188		317.183	280.5	264.719	296.092		321.416	283.633	267.89	302.277		218.524	192.989	182.911	206.314		323.139	292.989	277.359	308.432		316.05	277.359	258.353	299.188		293.307	265.766	251.669	280.562		219.334	192.989	176.152	209.625
25	326.499	294.283	281.284	310.35		323.558	291.045	274.735	307.152		327.812	294.283	278.014	313.539		222.431	200.5	190.057	214.303		329.984	303.947	287.799	319.894		320.318	287.799	268.154	310.35		299.597	275.818	261.241	291.11		222.395	200.5	183.051	217.732
26	335.211	304.845	291.434	321.414		329.816	301.505	284.676	318.118		335.012	304.845	288.059	324.702		226.925	207.971	197.167	222.245		338.247	314.812	298.157	331.253		325.005	298.157	277.883	321.414		306.249	285.793	270.746	301.572		225.279	207.971	189.917	225.791
27	342.558	315.321	301.505	332.383		335.771	311.881	294.541	328.989		341.612	315.321	298.028	335.768		231.197	215.401	204.24	230.142		345.989	325.586	308.432	342.51		329.237	308.432	287.539	332.383		312.413	295.693	280.182	311.95		227.861	215.401	196.75	233.802
28	349.785	325.712	311.499	343.257		341.363	322.174	304.332	339.768		347.708	325.712	307.92	346.736		235.466	222.791	211.278	237.993		353.452	336.268	318.625	353.666		333.274	318.625	297.125	343.257		318.556	305.517	289.55	322.245		230.518	222.791	203.548	241.767
29	356.329	336.018	321.414	354.036		346.449	332.383	314.048	350.454		353.127	336.018	317.737	357.609		239.625	230.142	218.28	245.799		360.674	346.86	328.737	364.723		337.187	328.737	306.64	354.036		324.299	315.267	298.852	332.456		232.91	230.142	210.314	249.684
30	367.003	346.24	331.253	364.723		354.93	342.51	323.691	361.048		362.451	346.24	327.478	368.386		246.927	237.453	225.246	253.559		372.531	357.363	338.769	375.68		343.749	338.769	316.085	364.723		334.275	324.942	308.087	342.585		237.279	237.453	217.047	257.555
33	375.637	376.407	360.312	396.229		362.213	372.403	352.185	392.291		370.138	376.407	356.255	400.155		253.28	259.151	245.933	276.572		382.741	388.34	368.386	407.966		349.877	368.386	344.003	396.229		342.674	353.529	335.396	372.483		241.163	259.151	237.048	280.892
35	384.837	396.11	379.311	416.781		369.881	391.932	370.822	412.676		378.255	396.11	375.074	420.872		260.456	273.422	259.549	291.693		393.502	408.556	387.74	429.012		356.369	387.74	362.274	416.781		352.184	372.227	353.278	392.016		245.57	273.422	250.22	296.221
37	393.033	415.493	398.015	436.979		376.935	411.147	389.179	432.713		385.904	415.493	393.605	441.229		267.09	287.539	273.027	306.64		402.165	428.432	406.786	449.681		362.379	406.786	380.277	436.979		361.067	390.641	370.904	411.234		249.743	287.539	263.263	311.371
39	400.063	434.56	416.43	456.828		383.266	430.054	407.258	452.409		392.271	434.56	411.853	461.23		272.389	301.505	286.369	321.414		409.542	447.973	425.53	469.982		367.653	425.53	398.015	456.828		369.047	408.777	388.278	430.144		253.544	301.505	276.179	326.343
42	409.02	462.581	443.519	485.962		390.837	457.845	433.868	481.325		400.022	462.581	438.704	490.579		278.241	322.174	306.127	343.257		419.801	476.668	453.09	499.756		374.504	453.09	424.135	485.962		379.378	435.466	413.876	457.94		258.658	322.174	295.317	348.473
45	417.902	489.921	469.982	514.345		398.459	484.97	459.877	509.504		407.848	489.921	464.941	519.164		284.081	342.51	325.586	364.723		430.038	504.641	479.996	528.738		381.897	479.996	449.681	514.345		389.531	461.551	438.928	485.069		264.102	342.51	314.176	370.214
48	424.374	516.596	495.833	541.997		403.737	511.443	485.3	536.965		413.003	516.596	490.579	547.004		287.649	362.519	344.749	385.818		437.094	531.91	506.264	556.947		386.774	506.264	474.667	541.997		397.292	487.045	463.445	511.546		268.029	362.519	332.76	391.573
50	428.999	534.019	512.734	560.034		407.513	528.738	501.93	554.883		417.133	534.019	507.345	565.16		290.141	375.68	357.363	399.679		442.33	549.706	523.43	575.334		390.612	523.43	491.018	560.034		403.275	503.72	479.498	528.843		270.979	375.68	344.998	405.605
